# Supplementary material for: Efficient Chlorostannate Modification of Magnetite Nanoparticles for Their Biofunctionalization
Source: Materials (Basel). 2024 Jan 10;17(2):349. doi: 10.3390/ma17020349 (PMC10820483; doi:10.3390/ma17020349)
Supplement: Supplementary file 1 [file materials-17-00349-s001.zip]

Archive with 1 entries (1 files):
- materials-2732245-supplementary.pdf
